# Supplementary material for: Genome-Wide Dissection of the Heat Shock Transcription Factor Family Genes in Arachis
Source: Front Plant Sci. 2017 Feb 6;8:106. doi: 10.3389/fpls.2017.00106 (PMC5292572; doi:10.3389/fpls.2017.00106)
Supplement: Table S1 — Hsfs identified in other species. [file Table1.XLS]

## Sheet: Sheet1
Gene ID of Hsfs
A. thaliana	M. truncatula	L. japonicus	C. cajan	C. arietinum	G. max
HsfA1a At4g17750	Medtr3g104550	chr2.CM0021.3250.r2.m	C.cajan_30804	Ca_00341	Glyma.10G237800
HsfA1b At5g16820	Medtr2g100680	chr4.CM0042.1450.r2.m	C.cajan_25281	Ca_03451	Glyma.10G244000
HsfA1d At1g32330	Medtr2g100670	chr4.CM0046.1600.r2.m	C.cajan_12769	Ca_05593	Glyma.10G066100
HsfA1e At3g02990	Medtr8g087540	chr4.CM0297.80.r2.a	C.cajan_13182	Ca_06961	Glyma.10G003100
HsfA2a At2g26150	Medtr8g105780	chr4.CM0432.1390.r2.a	C.cajan_30373	Ca_07278	Glyma.10G029600
HsfA3a At5g03720	Medtr8g083100	chr5.CM0024.490.r2.m	C.cajan_15551	Ca_10532	Glyma.17G174900
HsfA4a At4g18880	Medtr7g091370	chr5.CM0200.740.r2.m	C.cajan_32266	Ca_13910	Glyma.17G227600
HsfA4c At5g45710	Medtr5g010680	chr5.CM0359.80.r2.m	C.cajan_29530	Ca_16036	Glyma.09G190600
HsfA5a At4g13980	Medtr5g017470	chr6.CM0118.900.r2.d	C.cajan_37173	Ca_17777	Glyma.09G143200
HsfA6a At5g43840	Medtr5g029680	chr3.CM0127.360.r2.m	C.cajan_27606	Ca_18438	Glyma.09G206600
HsfA6b At3g22830	Medtr4g077970		C.cajan_24088	Ca_19073	Glyma.04G052000
HsfA7a At3g51910			C.cajan_36375		Glyma.04G039600
HsfA7b At3g63350			C.cajan_01041		Glyma.15G086400
HsfA8a At1g67970			C.cajan_06276		Glyma.13G180200
HsfA9a At5g54070			C.cajan_07385		Glyma.13G225700
HsfB1a At4g36990			C.cajan_07476		Glyma.13G151200
HsfB2a At5g62020					Glyma.19G137800
HsfB2b At4g11660					Glyma.03G135800
HsfB3a At2g41690					Glyma.03G191100
HsfB4a At1g46264					Glyma.03G157300
HsfCa At3g24520					Glyma.20G156800
					Glyma.20G150300
					Glyma.05G162300
					Glyma.05G095900
					Glyma.05G151800
					Glyma.05G240500
					Glyma.11G009800
					Glyma.11G025700
					Glyma.11G056200
					Glyma.14G096800
					Glyma.08G119900
					Glyma.08G047400
					Glyma.08G108600
					Glyma.01G143500
					Glyma.01G217400
					Glyma.01G015900
					Glyma.01G185800
					Glyma.01G233000
					Glyma.16G196200
					Glyma.16G091800
