# Supplementary material for: Genome-Wide Dissection of the Heat Shock Transcription Factor Family Genes in Arachis
Source: Front Plant Sci. 2017 Feb 6;8:106. doi: 10.3389/fpls.2017.00106 (PMC5292572; doi:10.3389/fpls.2017.00106)
Supplement: Table S2 — Primers of cultivated peanut Hsfs for qRT-PCR. [file Table2.XLS]

## Sheet: Sheet1
The primers of cultivated peanut Hsf genes for qRT-PCR
Primer Sequence
AhHsf12qF 5' CAACGCCGCCACAACTAC 3'
AhHsf12qR 5' GCTCTTCCACCAGCACTACC 3'
AhHsf9qF 5' CCGATTTCGCTAAGGATTTG 3'
AhHsf9qR 5' TCAGGTGAAGAGGTGGAGGAC 3'
AhHsf10qF 5' TCAACACCTACGGATTTCGC 3'
AhHsf10qR 5' CAGCAGCAGGAGGAGCAA 3'
AhHsf1qF 5' TTCGTGGAGCGAGAACCG 3'
AhHsf1qR 5' AAGCTGGAGAAGTTGCTGTGC 3'
AhHsf15qF 5' TTTCTTAGAGGGCAAAGGGTG 3'
AhHsf15qR 5' CATGGCTTGAATTTGGGACTT 3'
AhHsf7qF 5' GCGGACCTTGATGACTTCTTA 3'
AhHsf7qR 5' TTCGGCTGGTTGCACCTC 3'
AhHsf5qF 5' TGAGGGCAGAAGGGTGCT 3'
AhHsf5qR 5' CCCGTCCAGAGTCATGTTGAT 3'
AhHsf11qF 5' ACGATCCGAGCACCGATTA 3'
AhHsf11qR 5' CTTGAAGAAGGCAGGGAGTAGA 3'
AhHsf14qF 5' CCACCGTGTTTCATGTCCC 3'
AhHsf14qR 5' TCCCTCCATTCCAGATCCTT 3'
AhHsf3qF 5' GCAACGGCGGCAAGATAG 3'
AhHsf3qR 5' TTGAGGTATGAAGGGAACACG 3'
AhHsf13qF 5' AGCAGTAGCAGCAGTGCCTAT 3'
AhHsf13qR 5' GGTTCCCAGTTACCAAATCTTC 3'
AhHsfXqF 5' TGCGAATGAAGGGTTTGTG 3'
AhHsfXqR 5' TCCATTGCCTGAAGATACGAT 3'
AhHsf4qF5' CACCCAATTCTCCCTCACTCT 3'
AhHsf4qR5' CCCAGCGGTCCGTATCAA 3'
AhHsf16qF5' GAAGTTCAGCCTAAGTCATCCG 3'
AhHsf16qR5' TTGTTCCCAGAATTTGTCGTT 3'
AhHsf8qF5' ATAACTCGGCGGAAACCTG 3'
AhHsf8qR5' GCTGCTGTCGCAACCTCAC 3'
AhHsf6qF5' TTTTGCTAGGGATTTGCTGC 3'
AhHsf6qR5' ATGCGATGTGGTTGACCTCTTA 3'
