# Supplementary material for: Genome-Wide Dissection of the Heat Shock Transcription Factor Family Genes in Arachis
Source: Front Plant Sci. 2017 Feb 6;8:106. doi: 10.3389/fpls.2017.00106 (PMC5292572; doi:10.3389/fpls.2017.00106)
Supplement: Table S3 — Identity of wild peanut Hsf orthologous. [file Table3.XLS]

## Sheet: Sheet1
Protein identity of wild peanut C5-MTases and DNA demethylase orthologous pairs
orthologous pair	protein identity
AiHsf9 VS.AdHsf9	0.9744
AiHsf10 VS.AdHsf10	0.997
AiHsf1 VS.AdHsf1	0.9538
AiHsf2 VS.AdHsf2	0.9959
AiHsf16 VS.AdHsf16	0.9774
AiHsf15 VS.AdHsf15	0.9544
AiHsf6 VS.AdHsf6	0.9826
AiHsf7 VS.AdHsf7	0.952
AiHsf4 VS.AdHsf4	0.9819
AiHsf5 VS.AdHsf5	0.9875
AiHsf11 VS.AdHsf11	0.9858
AiHsf14 VS.AdHsf14	0.9753
AiHsf8 VS.AdHsf8	0.9717
AiHsf3 VS.AdHsf3	0.9854
AiHsf13 VS.AdHsf13	0.9851
