# Supplementary material for: Genome-Wide Dissection of the Heat Shock Transcription Factor Family Genes in Arachis
Source: Front Plant Sci. 2017 Feb 6;8:106. doi: 10.3389/fpls.2017.00106 (PMC5292572; doi:10.3389/fpls.2017.00106)
Supplement: Table S4 — Likelihood values and parameter estimate for wild peanut Hsfs. [file Table4.XLS]

## Sheet: Sheet1
Likelihood values and parameter estimates of computing position selection site by site-specific model for wild peanut Hsf family genes
Site model	Assumption	Estimates of Parameters	lnL	LRT Statistic	Positively selected sites（BEB analysis）
Data set: AA wild peanut Hsfs
M0	one-ratio	ω=0.46456	-13566.5		None
M1a	nearly neutral	p0=0.29118 p1=0.70882	-13242.8		None
		ω0=0.14044 ω1=1.00000
M2a	positive selection	p0=0.29118 p1=0.48935 p2=0.21947	-13242.8	M1a Vs M2a: P>0.9	365 S
		ω0=0.14044 ω1=1.00000 ω2=1.00000
M3	discrete	p0=0.09641 p1=0.23105 p2=0.67254	-13208.8	M0 Vs M3: P<0.001	None
		ω0=0.01989 ω0=0.21590 ω1=0.88407
M7	beta	p=0.54966 q=0.31678	-13211.2		Not allowed
M8	beta & omega	p0=0.52649 p=0.69618 q=1.17128	-13210.1	M7 Vs M8: 0.5<P<0.9	365 S,369 L
		(p1=0.47351) ω=1.00000
Data set: AA wild peanut A group Hsfs
M0	one-ratio	ω=0.31723	-8300.74		None
M1a	nearly neutral	p0=0.48492 p1=0.51508	-8196.2		None
		ω0=0.17517 ω1=1.00000
M2a	positive selection	p0= 0.48492 p1=0.43391 p2=0.08117	-8196.2	M1a Vs M2a: P>0.9	None
		ω0=0.17517 ω1=1.00000 ω2=1.00000
M3	discrete	p0=0.07709 p1=0.44194 p2=0.48097	-8175.8	M0 Vs M3: P<0.001	None
		ω0=0.00363 ω1=0.19917 ω2=0.74171
M7	beta	p=0.86253 q=1.12409	-8177.45		Not allowed
M8	beta & omega	p0=0.94477 p=0.93360 q=1.37297	-8176.6	M7 Vs M8: 0.5<P<0.1	78 T,158 G,360 G, 406 -
		(p1=0.05523) w=1.66936
Data set: AA wild peanut B group Hsfs
M0	one-ratio	ω=1.69713	-3040.48		None
M1a	nearly neutral	p0=0.16849 p1=0.83151	-3046.94		None
		ω0=1.00000 ω1=1.00000
M2a	positive selection	p0=0.36803 p1=0.14174 p2=0.49023	-3027.35	M1a Vs M2a: P<0.001	399 sites
		ω0=1.00000 ω1=1.00000 ω2=8.10917
M3	discrete	p0=0.03987 p1=0.59444 p2=0.36569	-3025.45	M0 Vs M3: P<0.05	399 sites
		ω0=0.00000 ω1=2.00879 ω2=20.47115
M7	beta	p=44.45487 q=0.00500	-3046.94		Not allowed
M8	beta & omega	p0=0.50977 p=1.51771 q=0.00500	-3027.35	M7 Vs M8: P<0.001	399 sites
		(p1=0.49023) w=8.10914
Data set: BB wild peanut Hsfs
M0	one-ratio	ω=0.40488	-16778.8		None
M1a	nearly neutral	p0=0.26338 p1=0.73662	-16333.5		None
		ω0=0.12937 ω1=1.00000
M2a	positive selection	p0=0.26338 p1=0.19475 p2=0.54188	-16333.5	M1a Vs M2a: P>0.9	56 C,181 A,183 N,184 H,185 H,302 Y,317 H,338 F,353 E,375 S,
		ω0=0.12937 ω1=1.00000 ω2=1.00000			419 V
M3	discrete	p0=0.10486 p1=0.30651 p2=0.58863	-16219.8	M0 Vs M3: P<0.001	None
		ω0=0.01574 ω0=0.27534 ω1=0.86555
M7	beta	p=0.57580 q=0.39908	-16221.3		Not allowed
M8	beta & omega	p0=0.94073 p=0.58924 q=0.43454	-16218.3	M7 Vs M8: 0.1<P<0.5	56 C,181 A,183 N,184 H,185 H,302 Y,317 H,338 F,353 E,375 S,
		(p1=0.05927) ω=2.39583			419 V
Data set: BB wild peanut A group Hsfs
M0	one-ratio	ω=0.29700	-9315.31		None
M1a	nearly neutral	p0=0.45829 p1=0.54171	-9183.31		None
		ω0=0.16264 ω1=1.00000
M2a	positive selection	p0=0.45829 p1=0.23007 p2=0.31164	-9183.31	M1a Vs M2a: P>0.9	None
		ω0=0.16264 ω1=1.00000 ω2=1.00000
M3	discrete	p0= 0.06320 p1=0.38548 p2=0.55133	-9155.21	M0 Vs M3: P<0.001	None
		ω0=0.00000 ω1=0.15568 ω2=0.64121
M7	beta	p=0.86832 q=1.20686	-9160.41		Not allowed
M8	beta & omega	p0=0.89397 p=0.94754 q=1.61628	-9160.16	M7 Vs M8: P>0.9	None
		(p1=0.10603) w=1.00000
Data set: BB wild peanut B group Hsfs
M0	one-ratio	ω=1.95226	-2932.86		None
M1a	nearly neutral	p0=0.18959 p1=0.81041	-2942.4		None
		ω0=1.00000 ω1=1.00000
M2a	positive selection	p0=0.34801 p1=0.16064 p2=0.49135	-2921.06	M1a Vs M2a: P<0.001	382 sites
		ω0=1.00000 ω1=1.00000 ω2=7.37855			None
M3	discrete	p0=0.03224 p1=0.62857 p2=0.33918	-2915.29	M0 Vs M3: P<0.001	382 sites
		ω0=0.00000 ω1=2.91517 ω2=39.08496
M7	beta	p=57.83187 q=0.00500	-2942.4		Not allowed
M8	beta & omega	p0=0.50865 p=57.74446 q=0.00500	-2921.06	M7 Vs M8: P<0.001	382 sites
		(p1=0.49135) w=7.37854
