# Supplementary material for: Genome-Wide Dissection of the Heat Shock Transcription Factor Family Genes in Arachis
Source: Front Plant Sci. 2017 Feb 6;8:106. doi: 10.3389/fpls.2017.00106 (PMC5292572; doi:10.3389/fpls.2017.00106)
Supplement: Table S5 — Cis-acting regulatory elements of wild peanut Hsf promoters. [file Table5.XLS]

## Sheet: Sheet1
Cis-acting regulatory elements of wild peanut Hsf gene promoters
Gene ID	Name	class of promoter cis-acting regulation elements kind and number
		HSE	MBS	LTR	Box-W1	WUN-motif	ARE	ERE	AuxRR-core/TGA-element	GARE-motif/P-box	ABRE	TC-rich	TCA-element	TGACG-motif/CGTCA-motif	group
Aradu.H5REB	AdHsf12	0	1	0	0	0	1	0	0	0	0	0	0	0	B2
Araip.8V58J	AiHsf12	1	1	0	0	0	0	0	1	1	1	0	0	0	B2
Aradu.S4DGV	AdHsf9	1	1	1	0	0	0	0	0	1	1	1	1	2	B1
Araip.90YM8	AiHsf9	1	1	0	0	1	0	0	0	1	1	1	1	1	B1
Aradu.NTQ7W	AdHsf10	1	1	0	0	0	0	1	0	1	0	0	1	0	B2
Araip.K80UC	AiHsf10	1	1	0	1	0	1	1	0	1	1	1	1	1	B2
Aradu.5S8J3	AdHsf1	1	0	1	0	0	0	0	0	0	0	1	0	0	A9
Araip.DCD5Q	AiHsf1	0	0	1	0	0	0	1	0	1	1	1	0	0	A9
Aradu.N3N49	AdHsf2	1	1	1	1	0	1	0	1	0	1	1	0	1	A1
Araip.U7I8R	AiHsf2	1	0	0	1	0	0	1	0	1	0	1	0	1	A1
Aradu.H8ZFN	AdHsf16	1	1	0	1	1	1	0	0	2	0	1	1	0	A4
Araip.4A18K	AiHsf16	1	1	0	1	1	0	0	0	1	0	1	1	0	A4
Aradu.MA5WH	AdHsf15	1	0	1	0	0	1	0	0	0	1	0	1	1	A6b
Araip.24AK5	AiHsf15	1	0	1	0	0	1	0	1	0	1	0	1	1	A6b
Aradu.RVF1V	AdHsf6	1	1	0	1	1	1	0	0	1	1	1	1	0	A4
Araip.2D8LN	AiHsf6	1	1	1	1	0	0	1	0	1	1	1	1	0	A4
Aradu.G1NHG	AdHsf7	1	0	0	0	0	1	0	0	1	0	1	0	0	A1
Araip.T98BR	AiHsf7	1	1	0	1	0	1	0	1	0	1	0	0	0	A1
Aradu.N1DAK	AdHsf4	1	1	0	1	0	1	0	1	0	0	1	0	1	A8
Araip.3P0PJ	AiHsf4	1	1	0	0	0	1	1	0	0	0	1	1	1	A8
Aradu.R0U9B	AdHsf5	1	1	0	0	0	1	1	0	1	1	1	1	1	A5
Araip.Z1XB6	AiHsf5	1	0	0	0	0	1	0	0	1	0	1	1	0	A5
Aradu.43K0P	AdHsf11	1	1	0	1	0	1	1	0	1	1	1	1	0	C1
Araip.FU4GL	AiHsf11	0	1	0	1	1	1	0	0	1	1	1	1	1	C1
Aradu.RFN6Q	AdHsf14	0	1	1	0	0	1	0	1	0	0	1	0	1	A5
Araip.G2FC5	AiHsf14	1	0	0	0	0	1	0	0	0	1	1	0	1	A5
Aradu.95F2Q	AdHsf8	1	0	0	1	0	1	1	0	0	1	1	1	0	A1
Araip.SMI4I	AdHsf8	1	1	0	1	0	1	1	0	1	0	0	0	1	A1
Aradu.X3DNX	AdHsf3	1	1	1	0	0	1	0	0	0	0	1	1	1	B5
Araip.UGV6F	AdHsf3	0	0	0	1	0	1	0	0	0	0	1	0	0	B5
Aradu.RY508	AdHsf13	1	1	0	0	0	2	0	0	1	1	1	1	1	A2
Araip.B0RQS	AdHsf13	1	0	1	1	0	0	0	0	0	0	1	1	1	A2
Araip.A5C77	AiHsfX	1	0	1	0	0	1	0	0	0	0	1	0	0	A6b
