# Supplementary material for: Genome-Wide Dissection of the Heat Shock Transcription Factor Family Genes in Arachis
Source: Front Plant Sci. 2017 Feb 6;8:106. doi: 10.3389/fpls.2017.00106 (PMC5292572; doi:10.3389/fpls.2017.00106)
Supplement: Table S6 — Identity of wild and cultivated peanut Hsfs. [file Table6.XLS]

## Sheet: Sheet1
Identity of wild and cultivated peanut Hsfs
AiHsf9 VS.AhHsf9	0.94	AhHsf9 VS.AdHsf9	0.95
AiHsf10 VS.AhHsf10	0.96	AhHsf10 VS.AdHsf10	0.97
AiHsf1 VS.AhHsf1	0.94	AhHsf1 VS.AdHsf1	0.95
AiHsf2 VS.AhHsf2	0.96	AhHsf2 VS.AdHsf2	0.95
AiHsf16 VS.AhHsf16	0.96	AhHsf16 VS.AdHsf16	0.94
AiHsf15 VS.AhHsf15	0.97	AhHsf15 VS.AdHsf15	0.99
AiHsf6 VS.AhHsf6	0.95	AhHsf6 VS.AdHsf6	0.97
AiHsf7 VS.AhHsf7	0.98	AhHsf7 VS.AdHsf7	0.99
AiHsf4 VS.AhHsf4	0.96	AhHsf4 VS.AdHsf4	0.96
AiHsf5 VS.AhHsf5	0.92	AhHsf5 VS.AdHsf5	0.97
AiHsf11 VS.AhHsf11	1	AhHsf11 VS.AdHsf11	0.99
AiHsf14 VS.AhHsf14	0.93	AhHsf14 VS.AdHsf14	0.95
AiHsf8 VS.AhHsf8	0.97	AhHsf8 VS.AdHsf8	0.99
AiHsf3 VS.AhHsf3	0.95	AhHsf3 VS.AdHsf3	0.94
AiHsf12 VS.AhHsf12	0.98	AhHsf12 VS.AdHsf12	0.95
AiHsf13 VS.AhHsf13	0.97	AhHsf13 VS.AdHsf13	0.97
AiHsfX VS. AhHsfX	0.91
